# Supplementary material for: Temperature-Caused Changes in Raman Pattern and Protein Profiles of Winter Triticale (x Triticosecale, Wittm.) Field-Grown Seedlings
Source: Molecules. 2024 Apr 24;29(9):1933. doi: 10.3390/molecules29091933 (PMC11085197; doi:10.3390/molecules29091933)
Supplement: Supplementary file 1 [file molecules-29-01933-s001.zip]

Archive with 1 entries (1 files):
- molecules-2921648-supplementary.pdf
